# Supplementary material for: NeDSeM: Neutrosophy Domain-Based Segmentation Method for Malignant Melanoma Images
Source: Entropy (Basel). 2022 Jun 2;24(6):783. doi: 10.3390/e24060783 (PMC9222744; doi:10.3390/e24060783)
Supplement: Supplementary file 1 [file entropy-24-00783-s001.zip]

Archive with 1 entries (1 files):
- entropy-1711206-supplementary.pdf
